# Supplementary material for: Studies on the Q175 Knock-in Model of Huntington’s Disease Using Functional Imaging in Awake Mice: Evidence of Olfactory Dysfunction
Source: Front Neurol. 2014 Jun 30;5:94. doi: 10.3389/fneur.2014.00094 (PMC4074991; doi:10.3389/fneur.2014.00094)
Supplement: Supplementary file 1 [file Data_Sheet_1.ZIP]

Archive with 2 entries (2 files):
- Table S1.PDF
- Table S2.PDF
